# Supplementary material for: The Reaction of the Yeast Saccharomyces cerevisiae to Contamination of the Medium with Aflatoxins B2 and G1, Ochratoxin A and Zearalenone in Aerobic Cultures
Source: Int J Mol Sci. 2023 Nov 16;24(22):16401. doi: 10.3390/ijms242216401 (PMC10671187; doi:10.3390/ijms242216401)
Supplement: Supplementary file 1 [file ijms-24-16401-s001.zip]

Archive with 1 entries (1 files):
- ijms-2671165-supplementary.pdf
